# Supplementary material for: Phenotype-Based Stratification and Early Prediction of Staphylococcal Infective Endocarditis: Development of a Pragmatic Bedside Score
Source: Pathogens. 2026 Apr 13;15(4):418. doi: 10.3390/pathogens15040418 (PMC13118454; doi:10.3390/pathogens15040418)
Supplement: Supplementary file 1 [file pathogens-15-00418-s001.zip]

Archive with 1 entries (1 files):
- pathogens-4242092-supplementary.pdf
